# Supplementary material for: Prevalence of prediabetes and risk of CVD mortality in individuals with prediabetes alone or plus hypertension in Northeast China: insight from a population based cohort study
Source: BMC Public Health. 2024 Feb 15;24:475. doi: 10.1186/s12889-024-17996-y (PMC10868051; doi:10.1186/s12889-024-17996-y)
Supplement: Supplementary file 1 — Additional file 1: Table S1. Rates and hazard ratios of CVD mortality according to the blood glucose and severity of hypertension. [file 12889_2024_17996_MOESM1_ESM.xlsx]

## Sheet: Additional table 1
Additional table 1. Rates and hazard ratios of CVD mortality according to the blood glucose and severity of hypertension
Outcome	Number of events (n)	Follow-up (person-years)	Rate (per 1,000 years)	HR (95% CI)
				Model 1	Model 2	Model 3
preDM(-)/HBP(-)	49	21157.8	2.31593	1	1	1
preDM(-)/HBP(normal)	8	1051.99	7.60464	3.30(1.56,6.97)	2.61(1.24,5.52)	2.34(1.10,4.99)
preDM(-)/HBP(1+)	66	10134.4	6.51245	2.82(1.95,4.08)	1.50(1.03,2.18)	1.46(1.00,2.13)
preDM(-)/HBP(2+)	61	4532.55	13.4582	5.79(3.98,8.44)	2.86(1.96,4.17)	2.49(1.70,3.65)
preDM(-)/HBP(3+)	55	2068.5	26.5893	11.55(7.86,16.98)	5.85(3.97,8.63)	4.65(3.12,6.92)
preDM(+)/HBP(-)
FPG＜5.6mmol/L & HbA1c 5.7-6.4% /HBP(-)	13	3738.39	3.47743	1.47(0.80,2.70)	1.07(0.58,1.97)	1.05(0.57,1.95)
FPG 5.6-6.0 mmol/L & HbA1c＜6.5% /HBP(-)	39	8638.27	4.51479	1.98(1.30,3.01)	1.74(1.15,2.66)	1.91(1.25,2.92)
FPG 6.1-6.9 mmol/L & HbA1c＜6.5% /HBP(-)	14	5204.54	2.68996	1.18(0.65,2.13)	0.89(0.49,1.61)	1.18(0.65,2.14)
preDM(+)/HBP(normal)
FPG＜5.6mmol/L & HbA1c 5.7-6.4% /HBP(normal)	1	286.96	3.48481	1.50(0.21,10.85)	0.73(0.10,5.32)	1.00(0.14,7.24)
FPG 5.6-6.0 mmol/L & HbA1c＜6.5% /HBP(normal)	3	529.5	5.66572	2.51(0.78,8.04)	1.83(0.57,5.88)	2.49(0.77,8.02)
FPG 6.1-6.9 mmol/L & HbA1c＜6.5% /HBP(normal)	2	450.78	4.43675	1.95(0.48,8.03)	1.34(0.33,5.51)	1.25(0.30,5.17)
preDM(+)/HBP(1+)
FPG＜5.6mmol/L & HbA1c 5.7-6.4% /HBP(1+)	23	2325.89	9.88869	3.85(2.32,6.38)	2.25(1.36,3.73)	2.36(1.42,3.94)
FPG 5.6-6.0 mmol/L & HbA1c＜6.5% /HBP(1+)	38	6360.09	5.97476	2.61(1.71,3.99)	1.65(1.08,2.52)	1.85(1.20,2.84)
FPG 6.1-6.9 mmol/L & HbA1c＜6.5% /HBP(1+)	39	5021.63	7.7664	3.41(2.24,5.19)	1.92(1.26,2.93)	2.24(1.46,3.44)
preDM(+)/HBP(2+)
FPG＜5.6mmol/L & HbA1c 5.7-6.4% /HBP(2+)	14	1066.66	13.1251	5.60(3.09,10.14)	2.66(1.47,4.84)	2.37(1.30,4.34)
FPG 5.6-6.0 mmol/L & HbA1c＜6.5% /HBP(2+)	29	3463.04	8.37415	3.63(2.30,5.75)	2.03(1.28,3.22)	2.39(1.50,3.80)
FPG 6.1-6.9 mmol/L & HbA1c＜6.5% /HBP(2+)	39	3342.19	11.669	4.87(3.19,7.45)	2.45(1.60,3.77)	2.61(1.68,4.04)
preDM(+)/HBP(3+)
FPG＜5.6mmol/L & HbA1c 5.7-6.4% /HBP(3+)	6	503.75	11.9107	5.10(2.18,11.89)	2.63(1.12,6.15)	3.09(1.31,7.25)
FPG 5.6-6.0 mmol/L & HbA1c＜6.5% /HBP(3+)	26	1670.5	15.5642	6.80(4.23,10.94)	3.01(1.87,4.86)	3.27(2.01,5.32)
FPG 6.1-6.9 mmol/L & HbA1c＜6.5% /HBP(3+)	23	1564.36	14.7025	6.43(3.91,10.55)	2.78(1.69,4.58)	3.33(2.00,5.53)
Model 1 unadjusted; Model 2 adjusted for age and sex; Model 3 adjusted for age, sex, BMI, atrialfibrillation, stroke, heart disease, triglyceride, low-density lipoprotein-cholesterol, high-density lipoprotein-cholesterol, total cholesterol, treatment for hypertension, smoking and drinking status, educational, income and physical activity HBP(normal)--hypertensive patients with normal blood pressu…
